# Supplementary material for: Quantitative High-Throughput Screening Identifies 8-Hydroxyquinolines as Cell-Active Histone Demethylase Inhibitors
Source: PLoS One. 2010 Nov 23;5(11):e15535. doi: 10.1371/journal.pone.0015535 (PMC2990756; doi:10.1371/journal.pone.0015535)
Supplement: Table S1 — Inhibitory activities of HTS Hits. Provided as a separate Excel spreadsheet. (XLSM) [file pone.0015535.s005.xlsm]

## Sheet: SuppTable
Compound information				qHTS Data								MALDI-TOF Data
Structure	PubChem SID	Compound Group	Compound Name	jmjd2e IC50	Curve comment	jmjd2e fas2.5um IC50	Curve comment	jmjd2e fas20um IC50	jmjd2e fas20um CurveClass	jmjd2e fdh IC50	jmjd2e fdh CurveClass	IC50	Span	Comments
C29H27N3O3	17512004	Cluster 1		5.62		19.95		1.26		10
C19H21N3O4	26660959	Cluster 1		3.98		7.08		12.59		39.81	Inconclusive	8.6	88.08
C19H21N3O5	26660958	Cluster 1		2.82		4.47			Inconclusive		Inactive	10.2	89.52
C18H19N3O4	26660953	Cluster 1		6.31		4.47		4.47		17.78	Poor quality curve
C18H19N3O5	26671311	Cluster 1		3.16		4.47			Inactive	0.25	Poor quality curve
C15H10O8	11111488	Cluster 2a	Myricetin	4.47		2.82		4.47	Poor quality curve		Inactive	3.4	95.03
C15H10O5	11114203	Cluster 2a	Baicalein	0.89		2.24		8.91			Inactive	5.8	89.05
C16H14O6	26749470	Cluster 2a	HAEMATOXYLIN	0.71		1.58		14.13	Poor quality curve		Inactive
C15H10O8	26749510	Cluster 2a	IRIGENOL	2.82		1		14.13		3.98
C15H14O7	26749553	Cluster 2a	EPIGALLOCATECHIN	1.41		2.82		3.16	Poor quality curve	0.04	Inactive
C16H12O6	26749676	Cluster 2a	HEMATEIN	6.31		2		17.78	Poor quality curve	11.22
C22H18O11	26749738	Cluster 2a	EPIGALLOCATECHIN-3-MONOGALLATE	2.51		1.41		7.08		14.13	Poor quality curve
C15H10O8	26750048	Cluster 2a	GOSSYPETIN	2.82		1.41			Inactive		Inactive
C13H9NO4S	50110018	Cluster 2a		7.08		7.08		15.85		17.78	Poor quality curve
C25H26N2O6	26725368	Cluster 3		2.82		7.94			Inactive		Inactive
C27H26N2O4S	26725362	Cluster 3		3.16		6.31		17.78			Inactive
C29H24N2O4	26725552	Cluster 3		10		3.5			Inconclusive		Inactive
C29H26N2O5	26725518	Cluster 3		2.51		4.47			Inactive	25.12	Poor quality curve
C24H30N2O6	24782649	Cluster 4		2		28.18	Poor quality curve	2.24			Inactive			solubility problems
C19H27N3O5S	24807070	Cluster 4		3.16		15.85	Poor quality curve	25.12			Inactive
C28H30N2O7	24807835	Cluster 4		1.78		14.13	Poor quality curve		Inactive		Inactive
C16H14N2O	842629	Cluster 5a		8.91		1.26		14.13			Inactive
C18H22N2O3	850072	Cluster 5a		8.91		4.47		2			Inconclusive
C19H18N2O	4249321	Cluster 5a		8.91		1.26			Inactive		Inactive
C17H16N2O	14723030	Cluster 5a		7.08		1.26			Inactive		Inactive
C17H16N2O	24790252	Cluster 5a		10		2		14.13			Inactive	~ 17.39	93.11
C22H25N3O3S	24838962	Cluster 5a		3.55		10			Inactive		Inconclusive
C23H27N3O2	4248346	Cluster 5b		8.91		7.08		8.91			Inactive	17.2	96.1
C16H20N2O2	7976531	Cluster 5b		3.5		3.98		12.59			Inactive	11.7	91.89
C21H18N4O	24794739	Cluster 5b		5.62		11.22		14.13		0.03	Poor quality curve
C22H19N3O	14737227	Cluster 5b		39.8
C20H14F3N3OS	24832893	Cluster 5b		3.55		28.18		12.59			Inactive
C14H14N4O4S	7974422	Cluster 6a		2.82		1.41		35.48	Poor quality curve	0.32
C14H14N4O2S	14726720	Cluster 6a		1.26		1.41			Inactive	0.22
C13H12N4O2S	14726735	Cluster 6a		2.51		2		31.62	Poor quality curve	0.32
C15H16N4O2S	14726804	Cluster 6a		1.58		2.51		19.95	Poor quality curve	0.25
C12H10N4O2S	14730480	Cluster 6a		2.24		2.51			Inactive	0.32
C14H14N4O2S	24803973	Cluster 6a		1.26		2.81		14.1		0.28		~ 903480	~ 27476
C13H12N4O2S	24809940	Cluster 6a		1.78		2		31.62	Poor quality curve	0.28
C15H14N4O4S	4257285	Cluster 7		1.78		1.6		10		0.16
C12H9BrN4O2S	7966079	Cluster 7		2.24		2		1		0.28
C13H12N4O3S	7968088	Cluster 7		2		1.78		12.59		0.28
C12H10N4O2S	14735867	Cluster 7		2.24		1.58		2.24		0.28
C12H9ClN4O2S	24795544	Cluster 7		1.58		2		7.94		0.25
C15H14ClN5O2S	14736067	Cluster 8		7.94		8.91			Inactive		Inactive
C13H15N5OS	24796479	Cluster 8		8.91		7.08		7.94			Inactive
C14H16BrN5O2S	22404294	Cluster 8		7.94		3.98		2.51			Inactive
C15H13N5O2S	26725782	Cluster 8		8.91		7.08		7.08		35.48	Poor quality curve
C16H15N5O3S	26725781	Cluster 8		7.94		10		8.91			Inactive	3.5	94.6
C16H18N4O	14741635	Cluster 9		3.16		3.16			Inactive		Inactive
C11H8ClN5O3	17416266	Cluster 9		5.62		5.62			Inactive		Inactive
C9H8N6O	24822918	Cluster 9		10		7.08		15.85			Inconclusive	~ 7.048	97.61
C19H18N4O	24801833	Cluster 9		4.47		25.12			Inactive	39.81
C12H11N7	26664046	Cluster 9		10		8.91		8.91		35.48	Poor quality curve
C20H15N5	26666061	Cluster 9		8.91		22.39		10			Inactive			solubility problems
C9H8N6O	26726276	Cluster 9		3.55		6.31			Inactive		Inactive
C21H27N3O8S	26669828	Cluster 10		3.55		25.12	Poor quality curve	11.22			Inactive	~ 3385	261.7
C22H25F3N2O5	26661422	Cluster 10		3.16		28.18			Inactive		Inactive
C22H26ClN3O6	24839839	Cluster 10		10		11.22		7.94			Inactive
C29H38N4O10	11112463	Cluster 11	Lymecycline	8.91		14.13		15.85			Inactive
C22H24N2O9	50105558	Cluster 11		2		14.13		8.91		3.55	Poor quality curve	54.8	94.16
C24H29ClN2O7	50106632	Cluster 11	Minocycline hydrochloride	10		12.59		12.59	Poor quality curve		Inactive
C22H25ClN2O8	26748266	Cluster 11	TETRACYCLINE HYDROCHLORIDE	2.51		15.85		1.78		15.85	Poor quality curve
C22H23ClN2O8	26748477	Cluster 11	METHACYCLINE HYDROCHLORIDE	8.91		12.59		2.51	Poor quality curve		Inactive
C20H18FNO2	17385881	Cluster 12		5.01		8.91		8.91		14.13	Poor quality curve	~ 160.1	3.087
C21H27Cl3N2O3	17505294	Cluster 12		4.47			Inactive	19.95			Inactive
C20H25ClN2O2	24795526	Cluster 12		8.91		3.98		19.95	Poor quality curve		Inactive	~ 1.309e+008	~ 11904
C20H19NO2	24795995	Cluster 12		4.47		14.13		35.48			Inactive
C26H36BrN3O3	22412645	Cluster 12		3.16		39.81	Inconclusive	3.16			Inactive	~ 660.7	~ 104.5
C15H26N2O6	24790169	Cluster 13		4.47			Inactive	14.13	Poor quality curve		Inactive
C16H23N5O5	24790164	Cluster 13		8.91		14.13	Poor quality curve		Inactive		Inactive
C18H25FN2O5	24804760	Cluster 13		3.55		15.85		1.26		3.55	Poor quality curve
C28H31N3O5	24822653	Cluster 13		7.08		15.85	Poor quality curve		Inactive		Inactive
C22H29N3O2	24833440	Cluster 13		2		11.22	Poor quality curve		Inactive		Inactive
C25H30N4O2	26670082	Cluster 13		7.94		6.31	Poor quality curve	15.85	Poor quality curve		Inactive	303.8	99.41
C14H12N2O3S2	3716597	Cluster 14		10		7.08			Inactive		Inactive
C15H14N2O3S2	24834029	Cluster 14		3.55		4.47		1.26		7.94	Poor quality curve
C10H6N2OS2	24830882	Cluster 14		7.94		7.94		3.98			Inactive	10.2	82.19
C10H8N4O3S	17510781	Cluster 15		7.94		10		14.13		0.89
C16H13N5O4S	24821381	Cluster 15		0.71		7.94			Inactive		Inactive
C7H8N6OS2	24783149	Cluster 15		3.55		6.31			Inactive	1
C18H16N4O3S	26671532	Cluster 15		3.55		7.94		1.26		14.13	Poor quality curve	11.8	91.73
C18H15N5O2	26726384	Cluster 16a		1.78		7.08	Poor quality curve	14.13			Inactive	141.3	51.81
C16H17N5O3	26671554	Cluster 16a		3.16		7.08		2.51		11.22
C19H17N5O5	26667135	Cluster 16b		7.94		8.91		8.91		14.13	Poor quality curve
C7H5NO4	863941	Cluster 17		8.91		2.82	1.4	7.94			Inactive
C8H10N2O2	24815512	Cluster 17		2.82			Inactive	15.85	Poor quality curve		Inactive
C10H13NO2	11111188	Cluster 17	Fusaric acid	3.98		3.55		1.58			Inactive	~ 2727	~ 5848
C7H5NO4	11113416	Cluster 17	Quinolinic acid	1.78		7.94		11.22			Inactive
C10H16ClN3O5	855739	Unclassified		2.24		1.78		3.98			Inactive
C21H19N5O3	4245376	Unclassified		3.55			Inactive	11.22			Inactive
C18H21N3O	4263376	Unclassified		3.98		14.13		10			Inactive	617.3	101.6
C17H17N3O3S	4262050	Unclassified		2.51		0	Inactive		Inactive	25.12	Poor quality curve
C20H26N2O5	844960	Unclassified		3.16		14.13	Poor quality curve		Inactive	5.01	Inconclusive
C7H7NO3	855524	Unclassified		10		12.59			Inactive	3.55	Poor quality curve
C7H6O3	8139931	Unclassified		4.47		3.55			Inactive		Inactive
C12H8N2	11533040	Unclassified		0.25		10		3.98			Inactive	~ 26.50	93.01
C15H20N2O	849268	Unclassified		3.16			Inactive	17.78	Poor quality curve		Inactive
C10H10ClN3OS	26662682	Unclassified		5.01		6.31			Inactive	0.32
C22H18F2N4	14745056	Unclassified		3.55		28.1		14.1	Poor quality curve	10
C12H8FN3O2S	17505973	Unclassified		1		15.85			Inactive		Inactive
C13H13N3O2	17508964	Unclassified		1.78			Inactive	12.59			Inactive
C13H11N3O4S	17504924	Unclassified		7.08		3.55			Inactive	2.82	Poor quality curve
C41H32O26	22405492	Unclassified		3.16		1.12		14.13			Inactive
C14H11ClN2O4	17414133	Unclassified		7.94		4.47			Inactive		Inactive
C17H26N2O4S	17504558	Unclassified		3.55		8.91		8.91			Inactive
C14H19ClN2O4S	24783981	Unclassified		7.94		31.62		2			Inactive
C17H22ClN7O	22416865	Unclassified		0.71		5.01		5.01		28.18	Poor quality curve
C21H29F3N2O4	22403162	Unclassified		8.91		6.31			Inactive		Inactive
C22H23IN2S	24782097	Unclassified		1.41		17.78	Poor quality curve	14.13	Poor quality curve	22.39	Poor quality curve
C15H14O7	24797852	Unclassified		3.16		1.41		10			Inactive
C20H23N3	22412852	Unclassified		0.79		12.59	Poor quality curve	7.94			Inactive
C15H18N2O3	22414549	Unclassified		0.56		5.62			Inactive		Inactive
C11H11N7O5	22414653	Unclassified		10		14.13	Poor quality curve		Inactive		Inactive
C10H9N3O2S	24801312	Unclassified		3.55		3.98			Inactive	15.85	-1.3
C19H29N3O4	24817627	Unclassified		7.94		14.13	Poor quality curve	28.18			Inactive
C10H15N5O3	24789924	Unclassified		3.55			Inactive	31.62			Inactive
C15H19ClN6	24813304	Unclassified		0.89		2.24		12.59		14.13	Poor quality curve
C12H6O8	26666750	Unclassified		3.98		1.78		15.85			Inactive
C10H7NO2	26664581	Unclassified		3.16		7.08		56.23	Poor quality curve		Inactive
C11H8O5	26665710	Unclassified		7.94		2.24		12.59		6.31	Poor quality curve
C10H8N2O4	26725225	Unclassified		1		2.24		8.91		39.81	Poor quality curve
C26H27N3O4	26724424	Unclassified		0.56		10			Inactive		Inactive
C10H7F3N4O	24822488	Unclassified		3.55			Inactive		Inactive	22.39	Poor quality curve
C15H10N2O6	26732584	Unclassified		8.91		2.24			Inconclusive		Inactive
C15H19N3O2	26728365	Unclassified		6.31			Inactive	22.39			Inactive
C10H10O5	26657786	Unclassified		2		3.55			Inactive		Inactive
C14H16N8O4	26657989	Unclassified		0.5		4.47			Inactive		Inactive
C10H6O4	26724134	Unclassified		7.94		14.13	Poor quality curve	19.95			Inactive
C30H30O8	11112318	Unclassified	Gossypol	7.94		1.12		15.85		31.62
C10H13NO4	11112415	Unclassified	"Methyldopa (L,-)"	4.47		4.47		2			Inactive
C9H13NO3	11112447	Unclassified	Levonordefrin	4.47		3.98		2.24			Inactive
C11H17NO3	11112573	Unclassified	(-)-Isoproterenol hydrochloride	10		7.08		2			Inactive
C13H18N2O	11112885	Unclassified	(-)-Eseroline fumarate salt	2.24		8.91		7.08			Inconclusive
C10H14N2O4	11113507	Unclassified	S(-)-Carbidopa	3.55		3.55		14.13			Inactive	5.6	95.69
C7H6O5	26747307	Unclassified	GALLIC ACID	0.35		0.13		17.78		31.62	Poor quality curve
C6H6O2	50105556	Unclassified	Pyrocatechol	14.13		10		14.13	Poor quality curve		Inactive
C12H17NO9	50105780	Unclassified	(?)-Norepinephrine (+)bitartrate	12.59		4.47		2			Inactive
C9H14ClN3O5	50106080	Unclassified	Cytosine-1-beta-D-arabinofuranoside hydrochloride	0.89			Inactive	7.94			Inactive
C9H14ClNO2	50106160	Unclassified	N-Methyldopamine hydrochloride	14.13		4.47		11.22		3.16	Poor quality curve
C9H11NO4	50106235	Unclassified	"L-3,4-Dihydroxyphenylalanine"	17.78		12.59		12.59			Inactive
C20H32N2O6S	50106282	Unclassified	(-)-Ephedrine hemisulfate	3.55		2.24		7.94	1.2	12.59	Poor quality curve
C16H17BrClNO3	50106351	Unclassified	Fenoldopam bromide	25.12		6.31		7.94			Inactive	8.4	93.35
C8H12ClNO2	50106387	Unclassified	Dopamine hydrochloride	12.59		11.22		3.98			Inactive
C9H11NO5	50106437	Unclassified	6-Hydroxy-DL-DOPA	12.59		7.94		2.24			Inactive			solubility problems
C7H8N2O3	50106719	Unclassified	"Me-3,4-dephostatin"	10		7.94			Inactive	31.62	Poor quality curve
C11H8O3	26747815	Unclassified	PLUMBAGIN	8.91		2.24		12.59		17.78	Poor quality curve
C8H12ClNO3	26748180	Unclassified	OXIDOPAMINE HYDROCHLORIDE	6.31		2.51		7.94		0	Poor quality curve
C76H52O46	26748902	Unclassified	TANNIC ACID	0.28		0.16		15.85		7.94
C22H16O7	26749155	Unclassified	BISANHYDRORUTILANTINONE	2.82		3.98		11.22		3.16	Poor quality curve
C10H6O3	26749198	Unclassified	JUGLONE	7.08		5.01		14.13			Inactive
C14H8O6	26749241	Unclassified	QUINALIZARIN	3.55		2.51		15.85			Inactive
C15H14O5	26749554	Unclassified	"3,4-DIDESMETHYL-5-DESHYDROXY-3'-ETHOXYSCLEROIN"	10		4.47		8.91			Inactive
C7H8O3	26749778	Unclassified	3-METHOXYCATECHOL	7.94		4.47		15.85			Inactive
C13H10O6	26749939	Unclassified	METHYL 7-DESHYDROXYPYROGALLIN-4-CARBOXYLATE	8.91		7.94		22.39			Inactive
C9H13NO3	26754418	Unclassified		7.08		5.01		12.59			Inconclusive
C11H6Br2O5	50110019	Unclassified		7.08		5.01			Inconclusive	28.18	Poor quality curve
C15H14O3	50106535	Unclassified	beta-Lapachone	3.55								28.6	91.75
